# Supplementary material for: Biopotential of Underutilized Rosaceae Inflorescences: LC-DAD-MS Phytochemical Profiles Associated with Antioxidant, Antidiabetic, Anti-Inflammatory and Antiproliferative Activity In Vitro
Source: Plants (Basel). 2022 Jan 20;11(3):271. doi: 10.3390/plants11030271 (PMC8838311; doi:10.3390/plants11030271)
Supplement: Supplementary file 1 [file plants-11-00271-s001.zip]

Archive with 6 entries (6 files):
- Figure S1.pdf
- Figure S2.jpg
- Figure S3.jpg
- Figure S4.jpg
- Table S1.xlsx
- Table S2.pdf
