# Supplementary material for: Biopotential of Underutilized Rosaceae Inflorescences: LC-DAD-MS Phytochemical Profiles Associated with Antioxidant, Antidiabetic, Anti-Inflammatory and Antiproliferative Activity In Vitro
Source: Plants (Basel). 2022 Jan 20;11(3):271. doi: 10.3390/plants11030271 (PMC8838311; doi:10.3390/plants11030271)
Supplement: Supplementary file 1 [file plants-11-00271-s001.zip › Table S1.xlsx]

## Sheet: Suppl. Table 1
Variable	Correlations (Spreadsheet5) Marked correlations are significant at p < ,05000 N=7 (Casewise deletion of missing data)
	1	2	3	4	5	6	7	8	9	10	11	12	13	14	15	16	17	18	19	20	21	22	23	24	25	26	27	28	29	30	31	32	33	34	35	36	37	38	39	40	41	42	43	44	45	46	47	48	49
1	1
2	0.682516	1
3	-0.322169	0.310742	1
4	0.721718	0.750415	-0.180639	1
5	-0.0122729	0.365773	0.72634	-0.329509	1
6	-0.0758312	0.561627	0.934993	0.116413	0.67656	1
7	-0.546496	-0.134641	0.709166	-0.462361	0.526322	0.667228	1
8	-0.223564	-0.186104	-0.400346	0.283754	-0.712448	-0.414999	-0.465477	1
9	0.685373	0.198913	-0.430937	0.26572	-0.11966	-0.429669	-0.78376	-0.139317	1
10	0.712948	0.687618	-0.317646	0.87387	-0.310132	-0.108821	-0.761149	0.358248	0.546241	1
11	-0.132253	-0.294783	-0.28769	0.073184	-0.442392	-0.323603	-0.164963	0.667918	-0.205573	-0.0498878	1
12	0.404713	0.153956	-0.177002	-0.167358	0.420324	-0.264794	-0.461278	-0.265802	0.668046	0.1811	-0.118941	1
13	0.608291	0.485886	-0.0537195	0.11371	0.505598	-0.0378379	-0.44178	-0.317494	0.653836	0.387924	-0.201846	0.937583	1
14	0.360752	0.327951	0.056936	-0.0308833	0.52991	0.020611	-0.243496	-0.128449	0.337344	0.146746	0.217212	0.842406	0.86518	1
15	0.864421	0.850523	-0.0937092	0.775797	0.133912	0.133736	-0.508127	0.016514	0.48417	0.796461	0.0507064	0.433793	0.684952	0.586849	1
16	-0.546496	-0.134641	0.709166	-0.462361	0.526322	0.667228	1	-0.465477	-0.78376	-0.761149	-0.164963	-0.461278	-0.44178	-0.243496	-0.508127	1
17	0.737169	0.484554	-0.413851	0.505446	-0.039284	-0.317572	-0.793125	0.208582	0.69341	0.72486	0.220291	0.714273	0.799499	0.726846	0.84785	-0.793125	1
18	-0.432138	-0.147358	-0.0703064	0.0211019	-0.382131	-0.101953	-0.111968	0.435925	-0.201965	0.187268	-0.321487	-0.416337	-0.446847	-0.629163	-0.379051	-0.111968	-0.341669	1
19	-0.0653648	0.247823	0.579226	-0.262481	0.801654	0.560711	0.561601	-0.395664	-0.376129	-0.395769	0.140545	0.281167	0.352206	0.649691	0.183392	0.561601	0.0347704	-0.639238	1
20	-0.133579	0.293314	0.610817	-0.224197	0.760241	0.692482	0.798471	-0.650248	-0.554856	-0.421178	-0.453745	-0.105772	0.0256889	0.0609873	-0.0747325	0.798471	-0.413935	-0.164087	0.671802	1
21	-0.574218	0.00130421	0.464028	-0.21032	0.294706	0.498588	0.737132	0.0556367	-0.946738	-0.418144	0.0294469	-0.496983	-0.433864	-0.185852	-0.321457	0.737132	-0.555661	0.241087	0.464223	0.698338	1
22	0.622898	0.730785	-0.016716	0.968227	-0.281489	0.275635	-0.266457	0.248239	0.100887	0.740307	0.139967	-0.32522	-0.0300858	-0.0982828	0.696611	-0.266457	0.349476	-0.0470015	-0.156141	-0.130676	-0.0921078	1
23	-0.380784	-0.545152	-0.214782	-0.208273	-0.400566	-0.329529	0.0275568	0.575584	-0.332057	-0.336549	0.949982	-0.195246	-0.356552	0.0909829	-0.248903	0.0275568	-0.0365027	-0.27498	0.149761	-0.381286	0.112719	-0.113373	1
24	-0.371722	-0.594094	-0.232814	-0.224408	-0.440008	-0.355058	0.0282055	0.532011	-0.286849	-0.364983	0.925027	-0.223481	-0.398044	0.0249502	-0.29587	0.0282055	-0.0804442	-0.287583	0.0867366	-0.419999	0.0404389	-0.123472	0.991642	1
25	-0.486565	-0.280795	-0.130232	-0.163204	-0.328148	-0.250645	-0.228261	0.451845	-0.0610579	0.130182	-0.275805	-0.166667	-0.276278	-0.439516	-0.413959	-0.228261	-0.22321	0.947831	-0.604315	-0.281709	0.109505	-0.268306	-0.207412	-0.223481	1
26	0.745377	0.988487	0.255791	0.753904	0.364349	0.525266	-0.122669	-0.234186	0.208509	0.654586	-0.24442	0.174917	0.505877	0.366388	0.878811	-0.122669	0.510438	-0.266913	0.296763	0.31509	-0.018495	0.739313	-0.498051	-0.543152	-0.40507	1
27	0.147604	0.67182	0.815781	0.0879374	0.834286	0.81776	0.28443	-0.433098	0.0111497	0.112088	-0.367888	0.306697	0.499062	0.487046	0.414641	0.28443	0.152042	-0.228094	0.616865	0.49817	0.15522	0.141105	-0.439106	-0.484085	-0.221687	0.625046	1
28	-0.197347	-0.672644	-0.270519	-0.254079	-0.498185	-0.402003	-0.0014585	0.140021	0.0661489	-0.400031	0.526836	-0.253029	-0.450673	-0.280385	-0.433306	-0.0014585	-0.247822	-0.294505	-0.250901	-0.508624	-0.374605	-0.158828	0.656927	0.748483	-0.253029	-0.614967	-0.564815	1
29	-0.293855	0.291245	0.914906	-0.233836	0.783906	0.916231	0.872631	-0.570876	-0.577107	-0.448014	-0.38536	-0.23287	-0.0982166	-0.00426459	-0.148945	0.872631	-0.525566	-0.122738	0.664273	0.870136	0.644165	-0.0721367	-0.289801	-0.312252	-0.23287	0.272267	0.699829	-0.353537	1
30	0.896056	0.756292	-0.273052	0.763305	-0.0112641	-0.0710155	-0.704613	0.0721238	0.669332	0.880482	-0.0131656	0.509175	0.713846	0.525908	0.962044	-0.704613	0.909225	-0.257092	-0.0430333	-0.263949	-0.509166	0.632569	-0.308863	-0.341372	-0.254588	0.773443	0.278182	-0.386508	-0.355715	1
31	0.704724	0.798017	-0.0820692	0.994153	-0.248348	0.220822	-0.374986	0.225427	0.208263	0.841339	0.033692	-0.195237	0.106381	-0.0298746	0.776039	-0.374986	0.458602	0.00461189	-0.192376	-0.132968	-0.144814	0.980041	-0.242968	-0.261791	-0.195237	0.799735	0.168421	-0.296404	-0.127555	0.740052	1
32	0.530875	0.0433623	-0.407981	0.513808	-0.601747	-0.313053	-0.497352	0.101352	0.580463	0.418283	0.148995	-0.145097	-0.1113	-0.284095	0.241322	-0.497352	0.232058	-0.160592	-0.595372	-0.646861	-0.753656	0.5087	0.055525	0.148292	-0.227524	0.0793809	-0.350776	0.581794	-0.535441	0.353943	0.46619	1
33	-0.374367	-0.120656	0.345269	-0.428509	0.484794	0.376045	0.830664	-0.402085	-0.75777	-0.677597	-0.0614605	-0.235912	-0.227352	-0.0145722	-0.33884	0.830664	-0.529805	-0.210783	0.647343	0.854511	0.799218	-0.314544	0.0742941	0.0373805	-0.299671	-0.0644507	0.0841916	-0.178344	0.657757	-0.527324	-0.364874	-0.66741	1
34	-0.345563	-0.643906	-0.25411	-0.243223	-0.4769	-0.384828	0.0220062	0.458046	-0.210642	-0.392198	0.869098	-0.242219	-0.431419	-0.0521114	-0.345892	0.0220062	-0.127388	-0.303719	0.00447586	-0.463701	-0.0639857	-0.138705	0.955319	0.985431	-0.242219	-0.588693	-0.528962	0.850364	-0.338433	-0.369995	-0.283741	0.266875	-0.0160785	1
35	0.700281	0.711593	-0.140338	0.989806	-0.353369	0.147051	-0.414802	0.261848	0.255116	0.823204	0.101304	-0.235559	0.040586	-0.0894012	0.728566	-0.414802	0.439865	-0.0175954	-0.275331	-0.247221	-0.239313	0.984336	-0.163636	-0.165811	-0.213276	0.718623	0.0766333	-0.143028	-0.210523	0.709919	0.986642	0.595124	-0.442295	-0.168248	1
36	-0.0733404	0.232541	0.392066	0.0818639	0.320006	0.439346	0.390337	0.136382	-0.518815	-0.174854	0.618075	-0.0769981	0.0277041	0.4652	0.264573	0.390337	0.0932019	-0.541235	0.791845	0.328828	0.497535	0.228324	0.550995	0.481763	-0.583806	0.281659	0.345225	-0.0194387	0.399557	0.0228211	0.129687	-0.327342	0.455518	0.37728	0.0919902	1
37	-0.213705	-0.679077	-0.273608	-0.257449	-0.501672	-0.407335	-0.00101106	0.173417	0.0417	-0.404427	0.569068	-0.251521	-0.451505	-0.257772	-0.429031	-0.00101106	-0.236252	-0.30156	-0.227426	-0.51205	-0.350582	-0.160495	0.696304	0.782839	-0.256385	-0.620705	-0.568282	0.998564	-0.358227	-0.388451	-0.300336	0.557737	-0.165438	0.877257	-0.148709	0.0203951	1
38	-0.0825315	0.104427	0.214812	-0.176684	0.424167	0.355712	0.682536	-0.541004	-0.557389	-0.412544	-0.377888	-0.240005	-0.151687	-0.157	-0.172248	0.682536	-0.452127	-0.084124	0.416123	0.884771	0.664145	-0.1188	-0.298681	-0.321819	-0.240005	0.159489	0.0619027	-0.36437	0.589373	-0.310506	-0.116416	-0.502396	0.891577	-0.348803	-0.206677	0.163521	-0.369203	1
39	0.661066	0.811856	-0.0150375	0.90748	-0.0977562	0.332213	-0.127185	0.0289274	0.00624437	0.674793	-0.100647	-0.275276	0.0492256	-0.0870265	0.695178	-0.127185	0.288321	-0.0246412	-0.0442894	0.183438	0.0939711	0.912559	-0.342573	-0.369113	-0.275276	0.83416	0.176041	-0.417916	0.077599	0.612293	0.933764	0.277311	-0.0367659	-0.400061	0.888717	0.180521	-0.423459	0.246528	1
40	-0.180833	0.132901	0.438707	-0.250825	0.574534	0.538146	0.811122	-0.604939	-0.619035	-0.49374	-0.413357	-0.249789	-0.153602	-0.124829	-0.213397	0.811122	-0.531177	-0.102571	0.531168	0.96086	0.720597	-0.157462	-0.310856	-0.334938	-0.249789	0.171142	0.244178	-0.379223	0.76318	-0.381558	-0.172434	-0.574341	0.914885	-0.363021	-0.267624	0.239924	-0.384252	0.970692	0.178374	1
41	0.726897	0.299176	-0.421038	0.291644	0.00767282	-0.403058	-0.783637	-0.0295009	0.895261	0.557841	0.0695336	0.828777	0.83654	0.684208	0.683658	-0.783637	0.912085	-0.431702	-0.048775	-0.478047	-0.802374	0.131846	-0.112919	-0.112892	-0.258111	0.332873	0.115045	-0.035778	-0.551992	0.797782	0.238098	0.377658	-0.612127	-0.0987523	0.25473	-0.13871	-0.039275	-0.522706	0.0477378	-0.585474	1
42	-0.029459	0.0547492	0.0455788	-0.14649	0.305432	0.201734	0.57339	-0.479963	-0.496837	-0.363125	-0.33811	-0.217309	-0.14759	-0.17332	-0.159518	0.57339	-0.390821	-0.0674849	0.321727	0.79839	0.601186	-0.116333	-0.270435	-0.291386	-0.217309	0.119846	-0.0787035	-0.329913	0.443255	-0.269379	-0.102007	-0.444517	0.850617	-0.315817	-0.184685	0.0973032	-0.334288	0.985405	0.257477	0.916251	-0.463635	1
43	0.73055	0.747847	-0.216348	0.977137	-0.297586	0.116602	-0.373305	0.200257	0.180503	0.811189	0.0158232	-0.204669	0.0854949	-0.0690406	0.74683	-0.373305	0.442222	0.00843046	-0.219783	-0.0833025	-0.104734	0.944444	-0.254705	-0.274437	-0.204669	0.767767	0.0344792	-0.310722	-0.181708	0.719064	0.976219	0.438704	-0.264255	-0.297447	0.957128	0.0857341	-0.314844	0.0215537	0.96238	-0.0773126	0.213455	0.062488	1
44	-0.300551	0.308444	0.964097	-0.214784	0.78076	0.942966	0.830011	-0.526052	-0.530085	-0.408506	-0.353962	-0.213896	-0.0792123	0.0235027	-0.124581	0.830011	-0.49017	-0.119369	0.651503	0.792967	0.584923	-0.0479987	-0.266188	-0.28681	-0.213896	0.277651	0.758296	-0.324732	0.989086	-0.326732	-0.109041	-0.491814	0.556431	-0.310858	-0.183838	0.410019	-0.329039	0.464169	0.0495835	0.659641	-0.508526	0.306632	-0.193717	1
45	0.723026	0.750974	-0.180069	0.999994	-0.328148	0.117237	-0.461278	0.28198	0.265782	0.872894	0.0741225	-0.166667	0.114626	-0.0293011	0.776815	-0.461278	0.505943	0.0177165	-0.260176	-0.223063	-0.210586	0.968613	-0.207412	-0.223481	-0.166667	0.754903	0.0886747	-0.253029	-0.23287	0.763763	0.994265	0.514316	-0.427191	-0.242219	0.989984	0.0838934	-0.256385	-0.175726	0.907927	-0.249789	0.292391	-0.145631	0.977292	-0.213896	1
46	0.723026	0.750974	-0.180069	0.999994	-0.328148	0.117237	-0.461278	0.28198	0.265782	0.872894	0.0741225	-0.166667	0.114626	-0.0293011	0.776815	-0.461278	0.505943	0.0177165	-0.260176	-0.223063	-0.210586	0.968613	-0.207412	-0.223481	-0.166667	0.754903	0.0886747	-0.253029	-0.23287	0.763763	0.994265	0.514316	-0.427191	-0.242219	0.989984	0.0838934	-0.256385	-0.175726	0.907927	-0.249789	0.292391	-0.145631	0.977292	-0.213896	1	1
47	-0.390832	-0.47961	-0.18514	-0.181164	-0.355217	-0.286637	0.0363267	0.61718	-0.390274	-0.300013	0.958075	-0.180415	-0.32134	0.145436	-0.198943	0.0363267	-0.00131127	-0.244791	0.211746	-0.32563	0.203309	-0.0919524	0.989659	0.96308	-0.180415	-0.438485	-0.38401	0.542317	-0.25208	-0.275589	-0.211343	-0.0483106	0.11976	0.903262	-0.152008	0.618255	0.586427	-0.259804	-0.297983	-0.270394	-0.128502	-0.235235	-0.221552	-0.231541	-0.180415	-0.180415	1
48	0.376237	0.592001	-0.110327	0.719413	-0.211367	0.203013	-0.0658157	0.106394	-0.162708	0.565338	-0.304017	-0.428564	-0.169713	-0.383647	0.372572	-0.0658157	0.026072	0.401963	-0.275246	0.240853	0.291294	0.684733	-0.469233	-0.500386	0.144955	0.578932	-0.0317306	-0.544418	0.0528352	0.346575	0.737323	0.0680824	0.0682326	-0.536666	0.672519	-0.106427	-0.553512	0.404081	0.867085	0.304985	-0.22281	0.437459	0.815929	-0.00808837	0.718475	0.718475	-0.412943	1
49	0.583045	0.327116	-0.346067	0.28482	0.0698073	-0.319243	-0.665103	0.187833	0.588017	0.496906	0.373353	0.785998	0.811249	0.865066	0.736918	-0.665103	0.952777	-0.498609	0.23933	-0.362531	-0.478271	0.158291	0.164658	0.114311	-0.327307	0.367572	0.168184	-0.137642	-0.45732	0.764038	0.24171	0.0947316	-0.387812	0.0554026	0.225841	0.268221	-0.116732	-0.437552	0.0812166	-0.490546	0.883625	-0.389091	0.219225	-0.420059	0.285817	0.285817	0.200702	-0.216858	1
50	-0.390436	-0.488755	-0.188913	-0.184618	-0.36199	-0.292103	0.0358468	0.612715	-0.383989	-0.30527	0.958068	-0.183855	-0.327467	0.137373	-0.206188	0.0358468	-0.00683974	-0.248367	0.203526	-0.333001	0.192425	-0.094374	0.992173	0.96797	-0.183855	-0.446846	-0.39192	0.558014	-0.256887	-0.280844	-0.215373	-0.0346992	0.114295	0.911168	-0.153337	0.610209	0.60155	-0.264758	-0.303665	-0.27555	-0.127721	-0.23972	-0.225777	-0.235956	-0.183855	-0.183855	0.999823	-0.42004	0.195152
51	-0.426578	-0.502662	-0.190963	-0.188859	-0.385497	-0.30088	0.024564	0.652837	-0.398464	-0.294282	0.950354	-0.203697	-0.351998	0.108279	-0.230474	0.024564	-0.0224191	-0.184866	0.168641	-0.351231	0.208952	-0.103038	0.987237	0.960842	-0.119144	-0.469488	-0.402809	0.540403	-0.267925	-0.297734	-0.221107	-0.0521624	0.0962211	0.900995	-0.160538	0.584961	0.584352	-0.282743	-0.315723	-0.292798	-0.151266	-0.257353	-0.233742	-0.244862	-0.188324	-0.188324	0.997941	-0.40679	0.173385
52	0.404713	0.153956	-0.177002	-0.167358	0.420324	-0.264794	-0.461278	-0.265802	0.668046	0.1811	-0.118941	1	0.937583	0.842406	0.433793	-0.461278	0.714273	-0.416337	0.281167	-0.105772	-0.496983	-0.32522	-0.195246	-0.223481	-0.166667	0.174917	0.306697	-0.253029	-0.23287	0.509175	-0.195237	-0.145097	-0.235912	-0.242219	-0.235559	-0.0769981	-0.251521	-0.240005	-0.275276	-0.249789	0.828777	-0.217309	-0.204669	-0.213896	-0.166667	-0.166667	-0.180415	-0.428564	0.785998
53	-0.486565	-0.280795	-0.130232	-0.163204	-0.328148	-0.250645	-0.228261	0.451845	-0.0610579	0.130182	-0.275805	-0.166667	-0.276278	-0.439516	-0.413959	-0.228261	-0.22321	0.947831	-0.604315	-0.281709	0.109505	-0.268306	-0.207412	-0.223481	1	-0.40507	-0.221687	-0.253029	-0.23287	-0.254588	-0.195237	-0.227524	-0.299671	-0.242219	-0.213276	-0.583806	-0.256385	-0.240005	-0.275276	-0.249789	-0.258111	-0.217309	-0.204669	-0.213896	-0.166667	-0.166667	-0.180415	0.144955	-0.327307
54	-0.486565	-0.280795	-0.130232	-0.163204	-0.328148	-0.250645	-0.228261	0.451845	-0.0610579	0.130182	-0.275805	-0.166667	-0.276278	-0.439516	-0.413959	-0.228261	-0.22321	0.947831	-0.604315	-0.281709	0.109505	-0.268306	-0.207412	-0.223481	1	-0.40507	-0.221687	-0.253029	-0.23287	-0.254588	-0.195237	-0.227524	-0.299671	-0.242219	-0.213276	-0.583806	-0.256385	-0.240005	-0.275276	-0.249789	-0.258111	-0.217309	-0.204669	-0.213896	-0.166667	-0.166667	-0.180415	0.144955	-0.327307
55	0.625618	0.90492	0.425704	0.439647	0.682851	0.59362	-6.82056e-17	-0.450416	0.237565	0.432028	-0.346613	0.440959	0.711523	0.600806	0.789629	-6.82056e-17	0.498694	-0.398424	0.539289	0.459944	-0.00955128	0.420904	-0.539564	-0.591274	-0.440959	0.913393	0.823079	-0.669452	0.432749	0.673575	0.497418	-0.155425	0.0506078	-0.64085	0.395835	0.313178	-0.674654	0.193259	0.549427	0.257361	0.400135	0.123418	0.446739	0.444649	0.440959	0.440959	-0.477334	0.283468	0.439085
56	-0.486565	-0.280795	-0.130232	-0.163204	-0.328148	-0.250645	-0.228261	0.451845	-0.0610579	0.130182	-0.275805	-0.166667	-0.276278	-0.439516	-0.413959	-0.228261	-0.22321	0.947831	-0.604315	-0.281709	0.109505	-0.268306	-0.207412	-0.223481	1	-0.40507	-0.221687	-0.253029	-0.23287	-0.254588	-0.195237	-0.227524	-0.299671	-0.242219	-0.213276	-0.583806	-0.256385	-0.240005	-0.275276	-0.249789	-0.258111	-0.217309	-0.204669	-0.213896	-0.166667	-0.166667	-0.180415	0.144955	-0.327307
57	0.404713	0.153956	-0.177002	-0.167358	0.420324	-0.264794	-0.461278	-0.265802	0.668046	0.1811	-0.118941	1	0.937583	0.842406	0.433793	-0.461278	0.714273	-0.416337	0.281167	-0.105772	-0.496983	-0.32522	-0.195246	-0.223481	-0.166667	0.174917	0.306697	-0.253029	-0.23287	0.509175	-0.195237	-0.145097	-0.235912	-0.242219	-0.235559	-0.0769981	-0.251521	-0.240005	-0.275276	-0.249789	0.828777	-0.217309	-0.204669	-0.213896	-0.166667	-0.166667	-0.180415	-0.428564	0.785998
58	-0.389733	-0.472229	-0.183026	-0.179254	-0.348557	-0.283616	0.0349133	0.619836	-0.392653	-0.29542	0.958045	-0.173969	-0.313145	0.15495	-0.191799	0.0349133	0.00569919	-0.243787	0.219224	-0.320548	0.20979	-0.0914077	0.987416	0.958898	-0.178513	-0.431603	-0.376937	0.529565	-0.249423	-0.269709	-0.209115	-0.0593095	0.123075	0.896674	-0.151977	0.624386	0.574142	-0.257065	-0.294842	-0.267544	-0.125929	-0.232755	-0.219216	-0.2291	-0.178513	-0.178513	0.999879	-0.409368	0.208099
59	0.404713	0.153956	-0.177002	-0.167358	0.420324	-0.264794	-0.461278	-0.265802	0.668046	0.1811	-0.118941	1	0.937583	0.842406	0.433793	-0.461278	0.714273	-0.416337	0.281167	-0.105772	-0.496983	-0.32522	-0.195246	-0.223481	-0.166667	0.174917	0.306697	-0.253029	-0.23287	0.509175	-0.195237	-0.145097	-0.235912	-0.242219	-0.235559	-0.0769981	-0.251521	-0.240005	-0.275276	-0.249789	0.828777	-0.217309	-0.204669	-0.213896	-0.166667	-0.166667	-0.180415	-0.428564	0.785998
60	-0.223805	-0.704511	-0.288319	-0.27668	-0.544007	-0.436363	-0.0522253	0.10021	0.15366	-0.360634	0.325969	-0.276302	-0.488321	-0.432847	-0.52227	-0.0522253	-0.322108	-0.102469	-0.445144	-0.554079	-0.451561	-0.208606	0.478921	0.585938	-0.0606015	-0.67153	-0.593279	0.962739	-0.386055	-0.422058	-0.323667	0.62908	-0.285316	0.711833	-0.166673	-0.272415	0.950327	-0.397884	-0.456355	-0.414102	-0.0587068	-0.360257	-0.339302	-0.3546	-0.276302	-0.276302	0.351509	-0.495688	-0.262897
61	-0.486565	-0.280795	-0.130232	-0.163204	-0.328148	-0.250645	-0.228261	0.451845	-0.0610579	0.130182	-0.275805	-0.166667	-0.276278	-0.439516	-0.413959	-0.228261	-0.22321	0.947831	-0.604315	-0.281709	0.109505	-0.268306	-0.207412	-0.223481	1	-0.40507	-0.221687	-0.253029	-0.23287	-0.254588	-0.195237	-0.227524	-0.299671	-0.242219	-0.213276	-0.583806	-0.256385	-0.240005	-0.275276	-0.249789	-0.258111	-0.217309	-0.204669	-0.213896	-0.166667	-0.166667	-0.180415	0.144955	-0.327307
62	0.637973	0.793162	-0.00910624	0.865506	-0.0638616	0.343102	-0.0658933	-0.019875	-0.0435464	0.618226	-0.13137	-0.288675	0.0330897	-0.101502	0.658393	-0.0658933	0.240558	-0.0306858	-0.0105245	0.257571	0.151109	0.87358	-0.359249	-0.38708	-0.288675	0.821193	0.163744	-0.438259	0.120043	0.566947	0.895501	0.224575	0.0489071	-0.419535	0.843568	0.185118	-0.444072	0.336899	0.995406	0.264164	-1.5147e-17	0.348801	0.939415	0.0793884	0.866025	0.866025	-0.312488	0.884204	0.0399234
63	-0.135437	-0.638519	-0.258402	-0.241189	-0.472911	-0.381609	-0.00913776	0.0255736	0.153558	-0.376669	0.379259	-0.240192	-0.42781	-0.337819	-0.43415	-0.00913776	-0.271641	-0.272343	-0.319228	-0.490503	-0.453207	-0.155189	0.515444	0.621415	-0.240192	-0.583768	-0.540044	0.984687	-0.335602	-0.3669	-0.281367	0.648376	-0.220531	0.745612	-0.125392	-0.149611	0.973959	-0.345885	-0.396714	-0.359984	-0.012593	-0.313175	-0.294959	-0.308257	-0.240192	-0.240192	0.387546	-0.511661	-0.192666
64	-0.263636	-0.686352	-0.274103	-0.259256	-0.508337	-0.410196	0.00781425	0.271668	-0.0414043	-0.411863	0.682568	-0.258185	-0.459857	-0.200122	-0.414748	0.00781425	-0.209208	-0.309171	-0.158763	-0.50977	-0.265129	-0.156763	0.800082	0.870634	-0.258185	-0.627499	-0.571666	0.977881	-0.360742	-0.394385	-0.302445	0.47835	-0.120507	0.941615	-0.158397	0.137531	0.987652	-0.371795	-0.426433	-0.38695	-0.062147	-0.336636	-0.317054	-0.331349	-0.258185	-0.258185	0.706054	-0.561677	-0.0660488
65	-0.385047	-0.54066	-0.210427	-0.204224	-0.400433	-0.323124	0.0326541	0.580874	-0.342826	-0.33492	0.95071	-0.203381	-0.362244	0.087268	-0.248693	0.0326541	-0.040421	-0.268224	0.151963	-0.375302	0.124742	-0.108385	0.999897	0.990331	-0.203381	-0.4943	-0.437047	0.649251	-0.284168	-0.310669	-0.238245	0.0483733	0.0801789	0.95231	-0.16025	0.556602	0.688956	-0.292875	-0.335914	-0.304813	-0.121992	-0.265178	-0.249754	-0.261014	-0.203381	-0.203381	0.991114	-0.46001	0.159896
66	-0.553858	-0.400276	-0.204392	-0.118216	-0.534312	-0.331672	-0.250026	0.655538	-0.139974	0.105923	-0.00480889	-0.321326	-0.453904	-0.514461	-0.46512	-0.250026	-0.252004	0.91364	-0.65861	-0.447531	0.104298	-0.187503	0.0634228	0.0545211	0.951549	-0.514627	-0.379319	-0.0247437	-0.344629	-0.31644	-0.161311	-0.0948485	-0.351291	0.0369151	-0.144227	-0.464085	-0.0201654	-0.366344	-0.287103	-0.384026	-0.31288	-0.33394	-0.180754	-0.313275	-0.121533	-0.121533	0.0791198	0.0893117	-0.331883
67	-0.00282133	0.108185	-0.351764	0.56375	-0.724177	-0.268353	-0.543218	0.857578	0.013895	0.645385	0.259178	-0.367811	-0.310302	-0.360091	0.152318	-0.543218	0.191748	0.677339	-0.652097	-0.591238	-0.0340762	0.495908	0.117372	0.0899139	0.603419	0.0298171	-0.321616	-0.0985728	-0.513913	0.249129	0.516405	0.259449	-0.560414	0.0460638	0.536692	-0.177885	-0.0868271	-0.47847	0.334754	-0.55125	-0.0361711	-0.42249	0.489586	-0.47204	0.561272	0.561272	0.153932	0.475812	0.0203145
68	-0.447698	-0.481436	-0.187302	-0.18793	-0.369351	-0.296538	0.0141049	0.686999	-0.422862	-0.270282	0.937856	-0.187594	-0.331938	0.128805	-0.219038	0.0141049	-0.00536325	-0.133568	0.178775	-0.332414	0.255667	-0.112731	0.968027	0.931022	-0.063516	-0.455932	-0.383046	0.464617	-0.26211	-0.286554	-0.219752	-0.121468	0.108496	0.857898	-0.171397	0.5907	0.510839	-0.270141	-0.30984	-0.281153	-0.159956	-0.244595	-0.230367	-0.240754	-0.187594	-0.187594	0.990929	-0.376156	0.187573
69	-0.662795	-0.496697	-0.212026	-0.241806	-0.481846	-0.3754	-0.196991	0.753137	-0.26918	-0.0214687	0.230365	-0.244731	-0.416381	-0.328172	-0.482171	-0.196991	-0.202776	0.779399	-0.450143	-0.421578	0.227102	-0.297467	0.307071	0.274069	0.861692	-0.594798	-0.393697	0.0112781	-0.341943	-0.373832	-0.286683	-0.264171	-0.213236	0.220358	-0.278007	-0.222277	0.0317405	-0.35242	-0.40421	-0.366785	-0.312115	-0.319093	-0.300532	-0.314082	-0.244731	-0.244731	0.342649	-0.0622514	-0.197737
70	-0.486565	-0.280795	-0.130232	-0.163204	-0.328148	-0.250645	-0.228261	0.451845	-0.0610579	0.130182	-0.275805	-0.166667	-0.276278	-0.439516	-0.413959	-0.228261	-0.22321	0.947831	-0.604315	-0.281709	0.109505	-0.268306	-0.207412	-0.223481	1	-0.40507	-0.221687	-0.253029	-0.23287	-0.254588	-0.195237	-0.227524	-0.299671	-0.242219	-0.213276	-0.583806	-0.256385	-0.240005	-0.275276	-0.249789	-0.258111	-0.217309	-0.204669	-0.213896	-0.166667	-0.166667	-0.180415	0.144955	-0.327307
71	-0.486565	-0.280795	-0.130232	-0.163204	-0.328148	-0.250645	-0.228261	0.451845	-0.0610579	0.130182	-0.275805	-0.166667	-0.276278	-0.439516	-0.413959	-0.228261	-0.22321	0.947831	-0.604315	-0.281709	0.109505	-0.268306	-0.207412	-0.223481	1	-0.40507	-0.221687	-0.253029	-0.23287	-0.254588	-0.195237	-0.227524	-0.299671	-0.242219	-0.213276	-0.583806	-0.256385	-0.240005	-0.275276	-0.249789	-0.258111	-0.217309	-0.204669	-0.213896	-0.166667	-0.166667	-0.180415	0.144955	-0.327307
72	0.569359	0.518482	-0.24073	0.910578	-0.48451	0.0243545	-0.368131	0.447003	0.0872211	0.677738	0.440439	-0.318186	-0.0946438	-0.0566237	0.638194	-0.368131	0.412327	-0.132275	-0.186852	-0.320051	-0.139426	0.938708	0.193946	0.183969	-0.315961	0.551603	-0.107649	0.0626475	-0.296088	0.587031	0.896759	0.570111	-0.332524	0.162041	0.930377	0.316381	0.0723855	-0.222292	0.796681	-0.300901	0.18278	-0.184012	0.882947	-0.275771	0.911168	0.911168	0.207644	0.54935	0.273522
73	0.204294	0.611952	0.0901487	0.688022	-0.178947	0.319718	-0.119596	0.252484	-0.138417	0.641082	-0.352919	-0.425246	-0.175859	-0.39689	0.323041	-0.119596	0.00851641	0.630653	-0.351616	0.111566	0.270944	0.653634	-0.511088	-0.549543	0.416204	0.536631	0.156783	-0.617534	0.099058	0.320521	0.71035	0.0139062	-0.153627	-0.594422	0.643923	-0.168167	-0.626135	0.130503	0.739047	0.101889	-0.240458	0.124148	0.708963	0.0919824	0.686137	0.686137	-0.44554	0.898875	-0.244608
74	-0.392426	-0.468635	-0.180647	-0.177151	-0.347368	-0.280271	0.0363995	0.623823	-0.398334	-0.293023	0.957346	-0.176429	-0.314192	0.154609	-0.190711	0.0363995	0.00516998	-0.238034	0.220728	-0.316919	0.217326	-0.0895011	0.985893	0.956271	-0.173715	-0.428796	-0.374472	0.521797	-0.24651	-0.269499	-0.206673	-0.0660706	0.12597	0.892596	-0.150806	0.627023	0.566624	-0.254063	-0.291399	-0.264419	-0.130079	-0.230037	-0.216657	-0.226425	-0.176429	-0.176429	0.999704	-0.403578	0.206949
75	-0.204866	-0.675538	-0.271476	-0.255172	-0.500328	-0.403733	-0.000468244	0.15442	0.0547673	-0.402146	0.544635	-0.254117	-0.452612	-0.272381	-0.432236	-0.000468244	-0.24421	-0.2967	-0.241562	-0.509824	-0.363671	-0.158943	0.673655	0.763154	-0.254117	-0.617612	-0.566745	0.999749	-0.355058	-0.388171	-0.297679	0.571945	-0.172526	0.861941	-0.144978	-0.00266441	0.99951	-0.365937	-0.419714	-0.380854	-0.0386786	-0.331332	-0.312059	-0.326129	-0.254117	-0.254117	0.561006	-0.54742	-0.130264
76	-0.391071	-0.443061	-0.170102	-0.167358	-0.328148	-0.264794	0.0380435	0.632245	-0.413039	-0.278925	0.954974	-0.166667	-0.296852	0.175806	-0.170577	0.0380435	0.0198409	-0.230314	0.242499	-0.29637	0.24428	-0.082389	0.976808	0.941229	-0.166667	-0.40507	-0.3525	0.4805	-0.23287	-0.254588	-0.195237	-0.10022	0.140272	0.87007	-0.146429	0.647014	0.526666	-0.240005	-0.275276	-0.249789	-0.131072	-0.217309	-0.204669	-0.213896	-0.166667	-0.166667	0.997411	-0.384447	0.221278
77	-0.653178	-0.570597	-0.233115	-0.251325	-0.497888	-0.3929	-0.109095	0.846279	-0.406205	-0.166933	0.677973	-0.252878	-0.437516	-0.118702	-0.411269	-0.109095	-0.122147	0.388559	-0.162521	-0.440489	0.286213	-0.241468	0.740266	0.698505	0.477939	-0.6146	-0.452894	0.269553	-0.353326	-0.386277	-0.296227	-0.231806	-0.0627572	0.623375	-0.264046	0.210689	0.308579	-0.364153	-0.417667	-0.378996	-0.27845	-0.329716	-0.310537	-0.324538	-0.252878	-0.252878	0.775532	-0.251684	-0.00790383
ABTS	-0.483919	0.115209	0.706854	-0.121238	0.391121	0.745384	0.862983	-0.0858015	-0.912251	-0.452052	0.0864058	-0.577668	-0.462524	-0.17149	-0.242544	0.862983	-0.595991	-0.00574683	0.584212	0.707709	0.894421	0.0772714	0.163852	0.118607	-0.173002	0.107457	0.348137	-0.182076	0.812348	-0.483398	-0.0339091	-0.535227	0.739939	0.0474153	-0.096548	0.654988	-0.163796	0.565461	0.162995	0.685922	-0.786973	0.456284	-0.0568654	0.788444	-0.120551	-0.120551	0.224183	0.180291	-0.50251
FRAP	-0.360404	0.249036	0.67643	-0.0332784	0.446891	0.766655	0.83036	-0.153575	-0.87356	-0.354845	-0.0227465	-0.520816	-0.363505	-0.130963	-0.1276	0.83036	-0.52066	-0.000451777	0.599807	0.796451	0.911154	0.139081	0.0212305	-0.0338459	-0.187059	0.245705	0.392469	-0.339533	0.828829	-0.369404	0.0573012	-0.573915	0.775585	-0.113934	-0.0284398	0.624261	-0.323755	0.671525	0.290809	0.771128	-0.738541	0.570529	0.0565117	0.788184	-0.0325932	-0.0325932	0.0949572	0.321279	-0.460385
DPPH	-0.390424	0.302224	0.798297	-0.0719525	0.550757	0.855951	0.82692	-0.226143	-0.803595	-0.324018	-0.202376	-0.461943	-0.299659	-0.137462	-0.143962	0.82692	-0.541353	0.106754	0.56523	0.815933	0.872555	0.0871782	-0.147328	-0.200244	-0.0603346	0.269508	0.536321	-0.4444	0.904165	-0.364994	0.0260122	-0.615591	0.693789	-0.272861	-0.070416	0.502628	-0.435448	0.616468	0.238797	0.750444	-0.723955	0.493556	-0.00417793	0.880524	-0.0716956	-0.0716956	-0.0732867	0.299682	-0.503114
HepG2	0.0540211	-0.198894	0.0888331	-0.539592	0.478365	-0.142873	-0.139484	-0.447153	0.552059	-0.255681	-0.151729	0.808571	0.643162	0.603991	-0.0113567	-0.139484	0.283156	-0.448185	0.276541	-0.0988912	-0.518896	-0.602476	-0.0715324	-0.0463523	-0.177133	-0.187777	0.302341	0.141891	-0.0314397	0.0591663	-0.551854	-0.064175	-0.184054	-0.000389155	-0.536957	-0.147604	0.132868	-0.305798	-0.650344	-0.2286	0.574155	-0.332857	-0.613256	0.0155566	-0.538645	-0.538645	-0.116328	-0.801564	0.429217
HCT116	-0.0440125	-0.11352	-0.0607551	-0.373507	0.343822	-0.244896	-0.273883	0.110463	0.248093	-0.0731788	0.332625	0.804428	0.667626	0.864335	0.194936	-0.273883	0.548875	-0.36649	0.46931	-0.151102	-0.155937	-0.459529	0.309248	0.247494	-0.0862039	-0.106854	0.233459	-0.100579	-0.17526	0.201057	-0.398917	-0.404017	-0.0692611	0.170584	-0.43365	0.308638	-0.0710774	-0.328626	-0.50744	-0.29488	0.551378	-0.32784	-0.439225	-0.136608	-0.372981	-0.372981	0.35439	-0.643931	0.744346
HaCaT	0.00376653	0.00266689	0.246531	-0.576248	0.814101	0.129779	0.256416	-0.657242	0.109269	-0.409075	-0.319425	0.723226	0.651444	0.662289	0.0191337	0.256416	0.129646	-0.461039	0.667655	0.525796	0.057261	-0.621561	-0.240068	-0.270375	-0.283005	0.0384203	0.44067	-0.312489	0.367344	-0.0283539	-0.546314	-0.581067	0.437702	-0.294677	-0.627283	0.116826	-0.312306	0.359162	-0.405663	0.415292	0.262435	0.320975	-0.519098	0.332566	-0.574903	-0.574903	-0.215689	-0.450029	0.291806
amylase	-0.615796	-0.0525011	0.536841	-0.355927	0.312441	0.332623	0.170284	0.167916	-0.238962	-0.107305	-0.273238	0.0163487	-0.0348345	-0.0201883	-0.314883	0.170284	-0.250567	0.594575	0.0435694	0.0915179	0.324681	-0.359608	-0.184279	-0.22992	0.693157	-0.18913	0.443649	-0.401783	0.341471	-0.301947	-0.32648	-0.566161	-0.0716334	-0.285478	-0.387576	-0.0964322	-0.395834	-0.204536	-0.399122	-0.0500085	-0.2864	-0.298994	-0.444327	0.408568	-0.358185	-0.358185	-0.128185	-0.181705	-0.22466
glucosidase	-0.342663	-0.297524	-0.130091	0.181773	-0.697587	-0.224521	-0.302451	0.819378	-0.0748034	0.195771	0.536632	-0.450449	-0.525111	-0.382158	-0.206578	-0.302451	-0.0760539	0.434951	-0.521592	-0.728807	-0.123697	0.223754	0.527475	0.543715	0.434556	-0.367236	-0.33502	0.450027	-0.415737	-0.137667	0.139439	0.375146	-0.563324	0.546839	0.233344	-0.0182831	0.464712	-0.720679	-0.123671	-0.699341	-0.14854	-0.712043	0.0369901	-0.324085	0.180119	0.180119	0.506158	-0.1013	-0.102655
lipoxygen	-0.125604	-0.0937781	-0.455082	-0.0679452	-0.144807	-0.472932	-0.390728	0.528814	-0.0654174	0.209541	0.225905	0.338506	0.258657	0.33401	0.102533	-0.390728	0.389504	0.31907	-0.00760671	-0.132728	0.226119	-0.22734	0.154842	0.0588102	0.444723	-0.116903	-0.232362	-0.43979	-0.398284	0.16095	-0.115306	-0.524119	0.0368422	-0.0661261	-0.191985	0.0425137	-0.406826	-0.0164318	-0.11221	-0.123177	0.166326	0.0656441	-0.0338128	-0.435159	-0.0694879	-0.0694879	0.253047	0.10398	0.418616
[truncated: 37 more columns]
